# Supplementary material for: Understanding the dimensions of sport-injury related growth: A DELPHI method approach
Source: PLoS One. 2020 Jun 23;15(6):e0235149. doi: 10.1371/journal.pone.0235149 (PMC7310694; doi:10.1371/journal.pone.0235149)
Supplement: S1 Dataset — (XLSX) [file pone.0235149.s001.xlsx]

## Sheet: 1st round
Delphi Survey Personal Growth in Injury - 1st round
List of items provided by experts in DELPHI's 1st round
	Text Entry
	Maturity; resilience; mental toughness; hardiness; self-awareness; ability to deal with frustration; emotional control
	1) Greater mental toughness following the injury 2) Greater empathy for other injured athletes 3) Opportunity to develop non-sport interests 4) Opportunity to appreciate the value/importance of sport in one&apos;s life 5) Opportunity to work on fitness, technique, sport strategy 6) Greater ability to handle pain 7) Enhanced confidence in one&apos;s ability to overcome obstacles and challenges\ 8)…
	Diversified identity, increased mental toughness, sense of accomplishment, confidence in ability to handle challenges, increased self-awareness, enhanced emotional intelligence, enhanced mental skills that can be transferred to sport
	-perspective: seeing their sport in a new light, viewing their teammates strengths, stepping out of the trees in order to see the entire forest -appreciation/gratitude: missing their sport often brings a greater level of appreciation for their opportunity to play -resilience: many find that if they can make it through a severe injury than they&apos;ll be able to make it through anything
	La respuesta estaría en función del nivel de deportista y de su expectativa de recuperación de la lesión, así como de su posibilidad de recidiva y de su historial previo de lesiones. En mi experiencia sólo cuando pasa mucho tiempo y se ha podido retomar el ritmo competitivo o adaptado a la vida sin la práctica deportiva, es cuando se realiza el proceso atributivo respecto al valor positivo de la …
	1. Learning different things other than training and competition skills 2. Cope with delayed reinforcements 3. Adaptatibility and cooperation
	- Valorar la presencia o ausencia de personas que acompañan en el proceso de recuperación de la lesión. - Relativizar las acciones que suponen un riesgo de sufrir una lesión, mostrando mayor precaución.
	El autoconocimiento. La posibilidad, que ofrece el tiempo de recuperación de una lesión, de llevar a cabo un proceso de aceptación de las propias limitaciones.
	Challenge themselves mentally and physically. Experience adversity and be able to tell the story and ultimately empathize with others. Grow to appreciate the small things in life.
	There are several. resilience, ability to work through and overcome significant stressor and obstacles, ability to rise from personal loss/misfortune etc.
	gaining perspective on one&apos;s involvement in sport, developing non-sport interests
	During rehabilitation the athlete can perhaps have time to get involved in other activites (for example studies or other activites that not are associated with sports). This might be related to personal growth in areas outside sports.
	The ability to meet a challenge. The potential for injury to be a learning process. The ability to return to a higher level of performance following lessons learned during rehabilitation. Sometimes competition and training can be a drudgery causing the athlete to lose sight of the broad range of sport&apos;s benefits, and subtly undermine commitment. Once deprived of sport, an athlete may become …
	Resiliencia Aceptación de fases para la consecución de metas Tolerancia a la frustración
	Aspects related to personal growth could be the possibility to engage in other issue outside the ordinary training and competing schedule, such as involved in social meetings with people, testing new and exciting hobbies and perhaps reading interesting literature.
	Text Entry
	Social support; become a role model for other athletes or young players; interpessonal skills
	1) The athlete may cultivate relationships with non-sport individuals (friends, family members, classmates) and within sport (teammates, coaches). Athletes may for example assume administrative or coaching assistant types of roles during injury that bring them closer to coaches.
	2) Athletes may spend time volunteer coaching while injured, thus developing relationships with other (e.g., younger) athletes in their sport.
	3) Athletes may develop relationships with other injured athletes - former or present - who serve as role models or support systems.
	social support and relationships with people other than teammates (ex: other injured athletes, sports med professionals, sport psych practitioners, coaches), other injured athletes to go through process with, increased connection with teammates and coaches
	-being valued as a person first, since they no longer feel like an athlete
	-being forced to rely on others for travel, rehab, even things like bathing and showering at times, can really help athletes become vulnerable and learning to trust people at a level that was never required before
	Obviamente puede ampliar sus relaciones con el entorno al que, habitualmente, no puede dedicar el tiempo deseado. En cualquier caso, depende de cada deportista puesto que puede responder con hostilidad ante las relaciones con los otros.
	1. Cooperation in a different way than the play
	2. Share pain and discomfort
	3. Be in an asymmetric (dependent) position respect to the medical staff
	- El interés y la preocupación por su situación y la evolución de la lesión.
	- Los refuerzos anímicos en la etapa de la rehabilitación.
	El apoyo social, al recibir una mayor atención de las personas de su entorno.
	Caretakers close to the person, such as a parent, friend.
	Understanding the importance of loved ones or other significant others, appreciation of different medical professionals that work relentlessly to help them
	becoming a more empathic individual, experiencing camarederie with other athletes with injuries
	Perpahs the injuried athlete can have more time to hang out with friends outside the sport context, which can be considered as positive by the athlete.
	.Relationships with treatment providers could add value as an appreciation of the medical / helping professions. The ability to find role models among other patients including those who may not be athletes. The experience of feeling valued by coaches, team mates etc, even when not competing
	Paciencia
	Empatía
	Constructive communication and rich interaction with significant others.
	Text Entry
	That they are more than just an athlete, and the fact that people appreciate their efforts to get better.
	Awareness about belonging to a group/team; respect
	gaining respect for having sacrificed one&apos;s body for sport
	I&apos;m not sure I&apos;m entirely clear on the meaning of the question?
	As described in point 2 above, athletes may try to help teammates or coaches while injured which could in turn lead to positive feedback or recognition of their efforts. That is, despite the fact that the athlete is injured, coaches and teammates could recognize the fact that the injured athlete is still being a valuable teammate by supporting others (analyzing game videos, assuming coaching supp…
	more valued role and perspective on team, recognition for mental toughness and persistence from teammates and coaches
	I&apos;m not sure... I don&apos;t recall many responses here.
	-I think there can be recognition on the other side of an injury, being recognized for what they athlete overcame. However, the social recognition is far less than athletes are used to during the rehab
	No se me ocurre una respuesta.
	Gaining recognition from the ability to overcome obstacles
	As in most people, regular praise for the work performed during rehabilitation from significant others (physio, coach, etc.) are usually highly valued.
	1. Be a person instead than just an athlete
	- La presencia en el grupo de compañeros y en el colectivo de personas relacionadas con su actividad.
	- El contacto con otros deportistas que han pasado por lesiones parecidas.
	La valentía de superarse a uno mismo y el esfuerzo. El hecho de atribuir la causa de la leisón, por parte de los demás, al esfuerzo personal.
	Helping others in social forums going through a similar experience....such as public speaking.
	Text Entry
	-Self-awareness about the individual physical limits; importance of prevention behaviors; Self knowledge and knowledge about the human body functioning
	1) The need for injury prevention measures - ongoing rehabilitation exercises as needed
	2) Appreciating one&apos;s functional ability and ability to participate in sport during times of non-injury.
	3) Greater appreciation of the ability to engage in daily functions or normal activities when not injured
	4) The need to maintain strength and fitness to avoid injury
	increased knowledge of body, physiology, injury, rehab, health principles and guidelines (ex: stretches, rest/recovery, treatment protocols, etc.)
	-less additional wear and tear on their bodies from constant competition and training. Though rehab can be rough it can also be a time to focus on rebuilding back in a way that is strong, more durable, and allows the body to recover from other potential over use injuries.
	-I&apos;ve had many athletes talk about how much stronger they got because their injuries kept them off the field/court but they were able to lift, get stronger, and build muscle
	-one athlete I can remember in particular, discussed having to learn to eat so much better than when he was playing because he was burning so many less calories. He continued eating better even when he returned and increased his caloric intake because he realized how much better he felt when consuming healthy food instead of junk food.
	No se me ocurre una respuesta.
	1. Learn to control better body functioning
	2. Learn to control pain situations
	3. Once &amp;quot;survived&amp;quot; to an injury, maybe he/her can be considered as &amp;quot;vaccinated&amp;quot;
	- En el ámbito físico, los efectos de poder tener una normalidad en los movimientos y acciones futuras.
	- A nivel psicológico, la capacidad de recuperación y la fortaleza mental para volver a la actividad.
	La capacidad de una recuperación muy rápida y efectiva. Sólo en este caso.
	Grow to appreciate the essential aspects of health...being alive!
	Do not take their health for granted, potentially will become more mindful of the need for rest and recovery,
	rest, healing, recovery, enhanced strength/endurance/flexibility
	The injured athlete can during the rehabilitation process get a chanse to strenghten the body. This might increase both physiological- as well as psychological aspects of health.
	If an athlete took health and well being for granted, an injury might help the athlete commit more broadly to a health lifestyle.
	Creo que un atleta tras una lesión puede valorar la salud en toda su amplitud. Su importancia para llevar una vida plena
	Regain full mobility, strength and quality of life.
	Text Entry
	Learn seeing others playing; other perspective about the meaning of being an athlete and about the sport itself
	I guess I listed many points in relation to question one, so my answers here will be redundant:
	1) Greater mental toughness following the injury
	2) Greater empathy for other injured athletes
	3) Opportunity to appreciate the value/importance of sport in one&apos;s life
	4) Opportunity to work on fitness, technique, sport strategy
	5) Greater ability to handle pain
	6) Enhanced confidence in one&apos;s ability to overcome obstacles and challenges\
	7) Opportunity to assist teammates and coaches by observing the play of others or assuming administrative team functions
	8) Recognize the importance of injury prevention measures
	9) Greater motivation for sport success
	10) Recognition that sport is something &amp;quot;one does&amp;quot; but may not be the sum total of &amp;quot;who&amp;quot; one is - i.e., chance to develop non-sport identities
	11) Enhanced ability to handle pressure or deal with competitive anxiety following return to sport
	time to work on improving aspects of sport that previously didn&apos;t have time to focus on, accomplishment of return to play or improving play upon return, time to focus on other aspects of sport (ex: tactical awareness, leadership, etc.)
	-perspective to see the sport in a new light. When they&apos;re always going they don&apos;t have time to watch and learn from others. I had a baseball player who discussed his year with a hand injury as the first time he ever slowed down and watched his teammates. He felt like by the time he returned his swing became a combination of everything that all of his teammates did well.
	-appreciation/gratitude for the opportunity to play. When athletes have their sport pulled away from them by injury they often appreciate the little things and can&apos;t wait to get back out there, a quality they seem to embrace very well long after they have returned.
	No se me ocurre una respuesta.
	1. Time to rest
	2. Time to recover for to be better
	3. Time to learn other aspects to their sports
	4. Time to learn the full sense of cooperation
	- Los valores inherentes al deporte como el compañerismo del grupo, o de la entidad.
	La fortaleza necesaria para practicar este deporte, es decir, el hecho de considerarlo un deporte de alto nivel (sea deporte de alto rendimiento o no), tanto por las capacidades requeridas como por el riesgo que exige asumir.
	If the athlete is fortunate enough to return to sport, the athlete may find it easier to get through tough days...knowing what it is like to not be able to participate.
	do not take sport for granted, rekindle their love and passion for sport
	enhanced tactical awareness, increased motivation, improved mental toughness
	I think the athlete can get the chanse to spend time to analyse different aspects of the sport that he/she might not have time during season. Also, it is possible that the ahtlete will come back to sport even stronger after the rehabilitation, which might have positive consequences for sport performance in the future.
	Enhanced understanding of body mechanics following from the precision required in rehabilitation tasks; Injury rehabilitation is its own motor learning experience. Enhanced understanding of pain by the time and attention devoted to differentiating pain and injury during rehabilitation. Both might be facilitated by interaction with/teaching by of the health provider.
	Le puede ayudar a distrutar mas el día a día por el valor que otorgue precisamente a estar sano y ser capaz de practicar dicho deporte
	One aspect can be about getting the opportunity of a psychophysiological recovery from intense training and competition. Another aspect may be that temporarily have the opportunity to socially engage in other people, outside the immediate team / sporting context, such as their family, friends, and perhaps other injured individuals.
	Text Entry
	injury as an opportunity to strengthen other areas of performance
	I can&apos;t think of too many others off hand.
	development of good mental skills habits that can transfer to sport
	-additional time to focus on academics, personal, social, spiritual, or mental skill development
	-improved visualization skills. Many are forced to put in mental reps if they want to stay sharp and engaged, this hones their ability to visualize.
	-more time to think/self-reflect. Switching from a human-doing to a human-being.
	Creo que se debería concretar con mayor detalle la pregunta respecto al nivel del deportista.
	Adversity is the white heat of sport where mental skills are forged and refined. Athletes who step up their mental skills and meet the emotional challenges of rehabilitation with intensity and resourcefulness, may establish positive psychological momentum over the course of rehabilitation. Consider Hanin’s (1997) characterization of positive and negative affect as relatively independent dimension…
	Maybe you get the opportunity to physically train other muscle groups that you do not have time / has the opportunity to train at the normal exercise routines. Maybe you also have time for mental stimulation and thus regain new power / energy, and above all the joy of a future investment in their sport.
	1. Injuries are normal in athlete careers, they have to live with
	- La fuerza por recuperarse, el espíritu de superación para llegar a niveles elevados.
	El desafío que supone la propia recuperación de la lesión, como un aspecto más en la vida deportiva del atleta.

## Sheet: 2nd round
Delphi Survey Personal Growth in Injury - 2nd round
Preliminary list of items extracted from experts' DELPHI's 1st round assessed according to appropriateness in describing a possible dimension of growth following a sport injury
(0-5 Likert scale with 0 indicating “not at all and should be removed from the list,” and 5 indicating “absolutely and should be included by all means")
	#1	#2	#3	#4	#5	#6	#7	#8	#9	#10	#11	#12	#13	#14	#15	#16	#17	#18	#19	#20	#21	#22	#23	#24
Understanding the importance of those who are close to the injured athlete and enriching communication and interaction with them (1)	6	3	3	6	4	6	6	6	6	6	6	5	4	6	5	5	4	5	5	6	6	5	6	5
Having time to foster personal and extended relationships outside of sport (e.g., family, friends) (2)	6	5	3	6	1	6	6	6	5	4	5	4	6	5	5	6	4	5	4	6	4	4	6	6
Having time to spend in social meetings and to hang out with friends outside of sport (3)	5	5	3	5	1	6	5	6	4	5	5	3	6	4	4	5	4	5	3	5	5	3	6	5
Being valued as a person more than just an athlete (4)	4	2	4	6	4	3	6	6	6	6	6	6	6	6	5	6	6	4	6	6	5	3	5	6
Learning to trust others in a deeper manner than before (5)	6	4	5	6	3	4	5	4	6	5	6	5	4	5	4	3	4	4	5	3	6	4	4	6
Receiving support for daily needs and duties (6)	5	5	4	6	4	5	5	4	3	6	4	2	4	4	4	3	6	4	6	6	5	5	3	5
Receiving encouragement and emotional support (7)	5	5	5	6	6	6	6	4	5	5	4	6	4	5	4	5	6	5	3	6	5	6	5	6
Attracting attention and worries from significant others (8)	6	5	5	5	1	4	5	3	3	3	3	1	4	4	1	4	1	4	3	5	3	2	2	5
Gaining recognition and praise for the efforts (9)	6	5	4	6	3	4	5	5	4	6	5	4	5	4	2	4	5	3	5	5	5	2	4	5
Becoming a more empathic person (10)	5	3	5	6	5	5	5	3	4	4	6	4	6	5	6	4	6	4	3	6	5	4	4	6
Increased appreciation for the medical/helping professionals (11)	6	4	2	6	5	6	5	4	6	5	2	5	6	5	5	2	5	5	5	6	6	5	5	4
Increased connections with teammates and coaches (12)	4	4	3	6	4	3	5	2	2	4	4	1	6	3	3	4	6	4	5	6	3	4	4	5
Increased awareness of belonging to a group/team (13)	4	3	3	5	6	4	5	3	2	4	5	2	6	4	3	4	6	5	5	6	4	4	5	5
Becoming a role model for other athletes (e.g., peers, youth), providing support to those going through similar experiences (14)	5	4	3	6	5	3	6	5	5	4	5	6	6	5	6	4	6	6	5	6	4	5	5	4
Learning to officiate or coach during rehabilitation (15)	3	4	3	6	1	4	4	4	1	3	5	5	6	3	5	4	5	5	3	6	4	4	5	4
Assuming sport administrative or coaching functions during rehabilitation (16)	3	4	3	6	4	4	4	4	1	3	4	6	5	3	4	4	5	5	3	3	4	4	5	4
Developing relationships with other injured (former or present) athletes who served as models, gave support or just went through the process with (17)	5	5	3	6	2	4	5	5	5	5	4	5	6	6	5	3	5	5	2	6	4	4	5	5
Learning to appreciate what others can also contribute inside and out the sport context (18)	5	5	2	6	6	5	5	4	2	6	4	5	6	5	3	4	5	6	6	6	5	5	3	6
Identifying consistent sport-related support systems or resources that athletes could rely on from now on (19)	5	5	2	6	5	3	5	4	4	6	3	4	6	6	3	6	6	5	6	6	5	4	5	5
Realizing those people who are there for the athletes to count on (20)	6	6	4	6	5	4	5	5	3	6	4	5	6	6	4	5	4	6	6	6	5	6	5	6
Transcending oneself; stepping up one's mental skills. (21)	6	5	5	6	6	6	5	5	6	5	6	6	6	5	4	5	6	6	4	6	4	4	5	6
Earning respect for having sacrificed ones' body for sport (22)	5	6	3	5	2	5	4	4	1	2	2	3	4	3	1	2	2	3	5	5	5	2	3	3
Getting a more valued role in the team and new perspective of sport (23)	6	5	3	6	1	5	5	3	1	4	4	1	6	3	3	4	6	4	3	6	5	3	5	5
Getting a new perspective of sport (24)	6	6	4	5	2	6	4	4	6	6	6	6	6	6	6	5	6	5	6	6	5	6	6	5
Redefining his/her identity beyond sport (25)	5	5	5	6	5	6	5	5	6	6	6	5	6	5	5	5	5	4	6	6	6	4	5	6
Learning that the sport-related social recognition is fleeting (26)	5	5	3	6	5	5	5	4	3	6	6	5	6	5	2	4	3	6	5	6	6	3	3	4
Increasing mental toughness (hardiness, frustration tolerance, resilience, confidence, self-awareness, emotional control…) (27)	6	4	5	6	6	6	4	6	6	5	6	6	6	6	6	5	6	6	6	6	5	4	6	6
Having time to get involved in other non-sport activities and developing non sport interests (28)	4	5	3	5	3	6	5	5	1	3	5	3	6	5	6	5	5	5	3	6	6	3	5	6
Promoting self-awareness about the individual physical limits (29)	5	6	5	6	4	6	5	4	3	5	4	4	6	5	3	2	4	3	5	6	5	2	4	5
Appreciating the opportunity to play, while reinvesting in the sport and not taking it for granted (30)	6	6	3	6	4	6	5	5	5	6	6	6	6	6	4	4	6	3	6	6	5	6	6	5
Challenging oneself, mentally and/or physically (31)	6	6	5	6	6	6	5	5	6	6	6	6	6	6	4	4	6	5	4	6	5	4	4	6
Growing to appreciate the small things in life (32)	6	4	5	5	4	5	5	5	6	4	6	5	6	4	5	3	6	6	5	6	5	5	4	4
Enhancing mental skills that can be transferred to sport (adaptability, flexibility, maturity, patience, persistence, visualization…) (33)	6	3	5	6	5	6	5	5	5	6	6	6	6	6	6	4	6	6	6	6	6	4	6	6
Having the opportunity to work on fitness, strength, endurance, flexibility (34)	4	6	2	6	6	6	5	6	5	6	5	1	6	6	5	6	6	4	5	6	5	5	4	5
Having the opportunity to work on sport technique, strategy, and/or tactical awareness (35)	5	6	3	6	6	6	4	6	3	6	5	1	6	6	5	6	6	4	5	6	4	5	4	6
Increasing ability to manage pain (36)	5	1	5	6	6	5	4	3	5	4	4	5	6	5	3	4	5	6	5	6	4	3	4	4
Fostering injury prevention measures and learning to avoid risky behaviors (37)	5	5	3	6	4	6	5	5	6	6	3	5	6	5	5	3	6	6	5	6	3	3	3	4
Enhancing ability to handle pressure and deal with competitive anxiety (38)	6	3	2	6	4	4	4	4	5	4	6	5	6	3	3	3	6	6	5	6	4	1	3	5
Enhancing sport commitment, motivation, and passion (39)	6	2	4	5	1	6	4	5	3	6	6	6	6	4	4	4	6	6	5	6	4	6	6	5
Giving the chance of seeing time in sport is finite and realizing of new and different life path/opportunities (40)	6	5	4	6	3	6	4	5	3	6	6	6	6	5	3	4	5	6	4	6	4	5	4	6
Increasing appreciation for preserving good health and physical capabilities to engage in daily living (41)	6	6	4	6	5	6	5	5	3	3	4	4	6	5	6	2	6	4	6	6	4	5	5	5
Increasing spiritual strength (42)	6	2	5	6	2	5	4	3	5	1	6	3	6	3	5	5	4	4	5	5	2	5	4	2
Giving the opportunity to think what is important in life (43)	6	6	5	6	5	6	5	4	4	5	6	6	6	5	6	5	5	5	5	6	3	5	5	5
Increasing knowledge of how the body works (e.g., physiology), of the injury and rehabilitation, as well as of the health principles and guidelines (e.g., nutrition, rest). (44)	6	6	3	5	6	5	5	5	5	6	4	6	6	5	5	4	5	4	5	6	3	4	5	4
Giving the body the chance to psychophysiologically rebuild and recover from training and competition (45)	5	6	5	6	5	6	5	6	5	6	5	2	6	6	4	3	5	3	5	6	4	2	6	4
Increasing attention to differentiate pain from the injury experienced. (46)	6	6	2	5	6	4	4	5	2	5	4	6	6	5	5	3	4	5	5	6	4	1	4	4
Interpreting the current injury as a sign that it's time to move on from the sport before something more severe happens. (47)	5	1	2	4	2	6	4	2	1	1	2	3	6	4	3	2	2	4	4	3	4	2	3	3

## Sheet: 3rd round
Delphi Survey Personal Growth in Injury - 3rd round
Experts assessment of item approapiateness based on previous divergence with general consensus
	#1	#2	#3	#4	#5	#6	#7	#8	#9	#10	#11	#12	#13	#14	#15	#16	#17	#18	#19	#20	#21	#22	#23	#24
Understanding the importance of those who are close to the injured athlete and enriching communication and interaction with them (1)
Having time to foster personal and extended relationships outside of sport (e.g., family, friends) (2)			5		5					4		6					5		4		6	4
Having time to spend in social meetings and to hang out with friends outside of sport (3)			5		4							5						3	4			4
Being valued as a person more than just an athlete (4)	5	5	6		6	5																5
Learning to trust others in a deeper manner than before (5)
Receiving support for daily needs and duties (6)				5						6		2					5		6	6
Receiving encouragement and emotional support (7)
Attracting attention and worries from significant others (8)					5			4	3	2	3	2			3		3		5		3	2	4
Gaining recognition and praise for the efforts (9)					5										4			3				3
Becoming a more empathic person (10)		4						5	6	4		4				5		5	3			5	5
Increased appreciation for the medical/helping professionals (11)			4								2					5
Increased connections with teammates and coaches (12)				5				4	3			2	5				5			4
Increased awareness of belonging to a group/team (13)					5				4			2	5				5			4
Becoming a role model for other athletes (e.g., peers, youth), providing support to those going through similar experiences (14)
Learning to officiate or coach during rehabilitation (15)				5	4				4				5
Assuming sport administrative or coaching functions during rehabilitation (16)				5					5			3								2
Developing relationships with other injured (former or present) athletes who served as models, gave support or just went through the process with (17)			4		5											6			3
Learning to appreciate what others can also contribute inside and out the sport context (18)			4						6						6								5
Identifying consistent sport-related support systems or resources that athletes could rely on from now on (19)			4			5		5	6		5	3			5							6
Realizing those people who are there for the athletes to count on (20)
Transcending oneself; stepping up one's mental skills. (21)
Earning respect for having sacrificed ones' body for sport (22)			3		3				3	3	2	2		3	3	3	3	3				2	5	3
Getting a more valued role in the team and new perspective of sport (23)			4		3		6	5	5					4	5				2			5
Getting a new perspective of sport (24)			6		6			5				1
Redefining his/her identity beyond sport (25)
Learning that the sport-related social recognition is fleeting (26)			5						6						4		5					4	4
Increasing mental toughness (hardiness, frustration tolerance, resilience, confidence, self-awareness, emotional control…) (27)
Having time to get involved in other non-sport activities and developing non sport interests (28)			5		4				6	6		5							6			4
Promoting self-awareness about the individual physical limits (29)									5						5	5		5				4
Appreciating the opportunity to play, while reinvesting in the sport and not taking it for granted (30)
Challenging oneself, mentally and/or physically (31)
Growing to appreciate the small things in life (32)
Enhancing mental skills that can be transferred to sport (adaptability, flexibility, maturity, patience, persistence, visualization…) (33)
Having the opportunity to work on fitness, strength, endurance, flexibility (34)	4		4						6			6						3					5
Having the opportunity to work on sport technique, strategy, and/or tactical awareness (35)			4				5					5						3			5		5
Increasing ability to manage pain (36)		6						4							4							2
Fostering injury prevention measures and learning to avoid risky behaviors (37)			4								6			4		5					5	3	5
Enhancing ability to handle pressure and deal with competitive anxiety (38)		3	3		6	3	5	5		3				4	3	5					5	2	5
Enhancing sport commitment, motivation, and passion (39)		5	4		5		6		6						6	5					5
Giving the chance of seeing time in sport is finite and realizing of new and different life path/opportunities (40)			5		6		6		6						6	6			3		5	2	6
Increasing appreciation for preserving good health and physical capabilities to engage in daily living (41)			6						6	6	4	5				6		3			5
Increasing spiritual strength (42)		5			4			4		4		5		4							4			4
Giving the opportunity to think what is important in life (43)												2
Increasing knowledge of how the body works (e.g., physiology), of the injury and rehabilitation, as well as of the health principles and guidelines (e.g., nutrition, rest). (44)
Giving the body the chance to psychophysiologically rebuild and recover from training and competition (45)																6		4
Increasing attention to differentiate pain from the injury experienced. (46)	5	6	4		5				5			6	5							6		3
Interpreting the current injury as a sign that it's time to move on from the sport before something more severe happens. (47)	4			2		4	4						4	3				2	3		4
